# Supplementary material for: Specific binding of eukaryotic ORC to DNA replication origins depends on highly conserved basic residues
Source: Sci Rep. 2015 Oct 12;5:14929. doi: 10.1038/srep14929 (PMC4601075; doi:10.1038/srep14929)
Supplement: Supplementary Data S1 [file srep14929-s2.xlsx]

## Sheet: Figure S1
Saccharomyces cerevisiae	(	AAB38248.1	)	P	R	E	A	Q	E	Y	L	K	D	L	T	L	P	S	K	K	K	E	I	K	R	G	P	Q	-	-	K	K	D	K	-	-	-	-	-	-	-	-	-	-	-	-	-	-	-
Kazachstania africana	(	CCF59819.1	)	P	K	E	A	E	E	H	F	K	D	I	L	F	P	Q	S	K	S	S	N	N	-	-	-	-	-	-	-	-	-	-	-	-	-	-	-	-	-	-	-	-	-	-	-	-	-
Zygosaccharomyces bailii	(	CDF91463.1	)	P	K	S	F	E	E	H	L	K	K	M	S	L	P	P	A	V	T	Y	N	Q	R	P	S	K	A	K	L	N	S	T	R	V	S	G	H	N	K	V	A	S	L	-	-	S	E
Naumovozyma dairenensis	(	CCD24619.1	)	P	K	V	A	M	D	Y	I	K	S	R	A	R	P	I	L	G	R	F	E	N	-	-	-	-	-	-	-	-	-	-	-	-	-	-	-	-	-	-	-	-	-	-	-	-	-
Zygosaccharomyces rouxii	(	CAR26628.1	)	P	K	S	Y	E	E	H	L	K	R	M	S	V	P	P	T	L	G	R	S	K	S	G	S	T	R	R	T	N	Q	V	T	S	P	S	V	N	K	I	E	D	E	P	E	T	E
Kazachstania naganishii	(	CCK70653.1	)	Q	K	E	A	N	A	H	L	T	Q	I	L	W	P	P	K	H	E	-	-	K	Y	G	L	T	G	-	-	K	T	R	-	-	-	-	-	-	-	-	-	-	-	-	-	-	-
Vanderwaltozyma polyspora	(	EDO16099.1	)	P	K	E	A	E	E	F	L	K	K	V	S	L	P	K	-	-	-	-	-	-	-	-	-	-	-	-	-	-	-	-	-	-	-	-	-	-	-	-	-	-	-	-	-	-	-
Torulaspora delbrueckii	(	CCE91675.1	)	P	K	G	F	E	E	H	L	K	R	L	S	V	P	K	S	L	N	S	Q	R	K	S	S	H	R	R	K	H	-	-	-	-	-	G	A	N	G	K	G	A	P	S	S	S	D
Tetrapisispora phaffii	(	CCE61720.1	)	P	K	A	A	V	Q	Y	F	K	K	I	S	I	G	G	-	-	-	-	-	-	-	-	-	-	-	-	-	-	-	-	-	-	-	-	-	-	-	-	-	-	-	-	-	-	-
Candida glabrata	(	CAG62232.1	)	P	K	K	S	L	E	Y	Y	K	R	L	T	E	P	L	E	V	R	N	K	K	S	P	Q	K	R	E	V	V	N	-	-	L	S	E	S	N	G	I	D	T	V	E	E	K	S
Lachancea thermotolerans	(	CAR22977.1	)	A	K	T	S	Y	A	Y	V	K	E	L	T	V	T	N	Q	D	K	I	L	K	S	Y	T	P	A	F	K	T	S	D	T	I	G	A	R	P	H	P	-	-	-	-	-	-	-
Kluyveromyces lactis	(	AAC49130.1	)	P	K	V	S	L	E	Y	L	R	D	I	T	L	-	-	-	-	-	-	-	-	-	-	-	-	-	-	-	-	-	-	-	-	-	-	-	P	K	L	P	-	-	-	-	-	-
Ashbya gossypii	(	AAS52816.2	)	P	E	T	S	K	R	Y	V	K	E	L	T	A	I	T	P	A	P	V	A	K	K	K	V	T	V	Q	V	S	Q	R	R	R	G	E	Q	P	R	R	E	A	A	N	L	K	R
Ashbya aceri	(	AGO12480.1	)	P	E	A	S	K	R	F	V	K	E	L	T	A	S	T	A	P	P	V	S	K	K	K	V	A	A	Q	G	P	Q	R	R	R	G	E	H	P	R	R	E	T	A	N	L	K	R
Eremothecium cymbalariae	(	AET37405.1	)	P	E	S	S	K	K	Y	L	K	E	L	T	A	N	I	G	G	N	L	K	K	R	T	T	P	F	T	G	P	K	K	K	S	G	K	-	P	K	K	G	P	A	T	L	K	R
Kluyveromyces dobzhanskii	(	CDO92239.1	)	P	K	V	S	L	E	Y	L	R	D	V	T	L	-	-	-	-	-	-	-	-	-	-	-	-	-	-	-	-	-	-	-	-	-	-	-	P	K	Q	V	-	-	-	-	-	-
[truncated: 364 more columns]
